# Supplementary material for: The Effect of Anti-Tumor Necrosis Factor-Alpha Therapy within 12 Weeks Prior to Surgery on Postoperative Complications in Inflammatory Bowel Disease: A Systematic Review and Meta-Analysis
Source: J Clin Med. 2022 Nov 22;11(23):6884. doi: 10.3390/jcm11236884 (PMC9738467; doi:10.3390/jcm11236884)
Supplement: Supplementary file 1 [file jcm-11-06884-s001.zip]

Archive with 1 entries (1 files):
- jcm-1950232-supplementary.pdf
